# Supplementary material for: Genome-Wide Analysis of the GRAS Gene Family in Barley (Hordeum vulgare L.)
Source: Genes (Basel). 2020 May 14;11(5):553. doi: 10.3390/genes11050553 (PMC7290968; doi:10.3390/genes11050553)
Supplement: Supplementary file 1 [file genes-11-00553-s001.zip]

Archive with 13 entries (12 files):
- supplementary/
- supplementary/Figure S1 Sequence aligenment of GRAS family proteins.eps
- supplementary/Figure S2 Conversed motif domain analyzed from Barley protein by MEME software.eps
- supplementary/Figure S3 Phylogenetic analysis of HvGRAS proteins in barley.eps
- supplementary/Figure S4 mRNA of barley HAM subfamily genes are targeted by micro RNA miR171. .eps
- supplementary/Figure S5 phylogenetic analysis of GRAS gene family in Arabidopsis, rice, maize, barley, wheat and Brachypodium distachyon..eps
- supplementary/Table S1 The physical position and chemical characteristics HvGRAS-1.xlsx
- supplementary/Table S2 KaKs analysis of 17 homolog pairs in barley.xlsx
- supplementary/Table S3 HvGRAS FPKM value of different tissue.xlsx
- supplementary/Table S4 HvGRAS FPKM value of inflorescences.xlsx
- supplementary/Table S5 List of sequence primers used in this study.xlsx
- supplementary/Table S6 The expression data of qRT-PCR in barley inflorescence.xlsx
- supplementary/Table S7 List of GRAS genes in Arabidopsis, rice, maize and Brachypodium distachyon .xlsx
