# Supplementary material for: Genome-Wide Analysis of the GRAS Gene Family in Barley (Hordeum vulgare L.)
Source: Genes (Basel). 2020 May 14;11(5):553. doi: 10.3390/genes11050553 (PMC7290968; doi:10.3390/genes11050553)
Supplement: Supplementary file 1 [file genes-11-00553-s001.zip › supplementary/Table S1 The physical position and chemical characteristics HvGRAS-1.xlsx]

## Sheet: Sheet1
Groups	Gene name	Gene ID	Gene start	Gene end	Length (aa)	Molecular weight (kDa)	Theoretical pI	Instability Index	Aliphatic Index	Grand average of hydropathicity	Intron
SCL3	HvGRAS17	HORVU2Hr1G113360.1	728433055	728469599	475	51.6622	6.41	37.24	95.22	-0.076	0
	HvGRAS18	HORVU2Hr1G113480.1	728896619	728897566	315	35.0285	6.76	32.76	101.08	0.024	0
	HvGRAS27	HORVU3Hr1G106260.1	670706464	670707477	179	20.2881	6.76	55.94	82.91	-0.288	1
	HvGRAS45	HORVU5Hr1G043310.1	333546455	333548332	550	60.1932	6.63	51.92	83.36	-0.231	0
	HvGRAS34	HORVU4Hr1G026010.3	154386614	154391276	446	50.3091	7.25	47.67	93.88	-0.172	1
Os43	HvGRAS8	HORVU2Hr1G016120.2	36573139	36577533	515	55.5401	5.39	65.24	71.13	-0.373	2
	HvGRAS24	HORVU3Hr1G088780.2	625825826	625827709	531	57.7616	6.39	43.63	82.58	-0.161	1
	HvGRAS25	HORVU3Hr1G088820.1	625945682	625946867	226	25.1559	6.71	25.76	95	-0.014	0
DELLA	HvGRAS28	HORVU4Hr1G006930.1	16668801	16671743	618	65.2062	4.96	52.68	78.56	-0.159	0
	HvGRAS7	HORVU1Hr1G090800.1	547063660	547065706	536	56.8884	6.45	40.26	81.04	-0.026	0
	HvGRAS22	HORVU3Hr1G058100.1	437413070	437415254	563	59.8183	0.93	46.12	78.15	-0.105	0
SCR	HvGRAS6	HORVU1Hr1G069140.1	483083478	483084934	467	49.6164	5.94	46.71	86.12	0.059	0
	HvGRAS32	HORVU4Hr1G024020.1	134962514	134963188	156	16.8909	6.34	40.27	83.97	-0.211	1
	HvGRAS1	HORVU0Hr1G003230.1	13470485	13472027	420	45.9085	6.39	52.55	94.19	-0.127	0
	HvGRAS33	HORVU4Hr1G024030.1	135099484	135100850	121	13.5285	5.72	51.18	97.52	0.093	2
	HvGRAS47	HORVU5Hr1G045920.2	356593160	356596353	585	62.8324	6.11	51.81	89.37	-0.172	1
SCL4/7	HvGRAS29	HORVU4Hr1G008930.3	25525326	25526610	276	30.2835	6.35	36.44	88.08	-0.077	1
	HvGRAS30	HORVU4Hr1G008980.5	25658956	25661319	501	55.3799	10.65	62.58	83.09	-0.341	0
DLT	HvGRAS58	HORVU7Hr1G010620.1	14944547	14946958	563	60.0684	5.78	49.93	77.66	-0.228	0
	HvGRAS59	HORVU7Hr1G029080.1	54286442	54287110	126	12.8363	10.54	54.82	65.4	-0.292	0
LAS	HvGRAS61	HORVU7Hr1G091000.1	555109073	555110524	426	45.2302	6.43	44.28	92.28	-0.022	0
	HvGRAS54	HORVU6Hr1G033280.1	151045446	151046788	446	46.3862	5.26	51.02	89.78	0.005	0
HAM	HvGRAS40	HORVU4Hr1G061310.1	515361930	515364171	606	64.8008	5.41	44.66	72.99	-0.229	0
	HvGRAS31	HORVU4Hr1G020490.30	101455156	101464605	375	40.9277	5.53	41.18	93.92	0.107	0
	HvGRAS57	HORVU7Hr1G001320.1	2747174	2747967	194	21.0022	11.56	59.89	76.55	-0.411	1
	HvGRAS56	HORVU7Hr1G001300.3	2726997	2729398	225	24.1116	7.23	59.51	92.4	0.015	0
	HvGRAS55	HORVU6Hr1G063650.1	430342265	430345365	703	73.5384	5.9	47.78	85.8	-0.019	0
	HvGRAS43	HORVU4Hr1G087700.2	638043201	638045502	638	67.3513	6.12	45.64	85.19	-0.083	0
	HvGRAS4	HORVU1Hr1G053510.1	395873135	395875994	620	65.041	5.91	50.72	81.37	0.017	0
Os19	HvGRAS2	HORVU0Hr1G004640.1	26283817	26285757	479	51.3096	5.72	41.45	78.75	-0.215	0
LISCL	HvGRAS37	HORVU4Hr1G027610.7	169472615	169476708	677	75.4938	5.91	49.02	83.18	-0.363	0
	HvGRAS38	HORVU4Hr1G027900.2	171834377	171837455	662	73.5484	6.04	50.71	78.16	-0.424	0
	HvGRAS39	HORVU4Hr1G027920.4	171924938	171927373	792	86.9929	5.87	41.14	69.79	-0.408	1
	HvGRAS36	HORVU4Hr1G027520.2	169282885	169284846	653	72.8102	5.48	34.42	81.58	-0.313	0
	HvGRAS44	HORVU5Hr1G020900.4	97832937	97835642	745	81.9874	5.38	50.27	78.07	-0.408	0
	HvGRAS42	HORVU4Hr1G080460.5	615736049	615737871	582	64.7559	5.53	39.77	79.48	-0.315	0
	HvGRAS35	HORVU4Hr1G027480.1	169007327	169009840	707	79.5065	6.16	47.47	83.32	-0.265	0
	HvGRAS20	HORVU3Hr1G012520.1	27025471	27026840	456	52.6397	9.56	44	88.93	-0.441	0
	HvGRAS21	HORVU3Hr1G012550.6	27051369	27053158	596	68.4186	8.82	47.93	86.34	-0.434	0
	HvGRAS3	HORVU1Hr1G004440.1	9163281	9166923	719	81.5607	7.23	48.37	77.62	-0.422	0
	HvGRAS46	HORVU5Hr1G045020.3	348282453	348288230	748	84.1562	7.71	52.19	79.01	-0.481	1
	HvGRAS51	HORVU5Hr1G113620.1	642237666	642240639	644	72.1368	6.14	54.09	76.24	-0.386	0
	HvGRAS23	HORVU3Hr1G086210.8	616216740	616219702	791	87.4542	5.69	49.03	78.27	-0.328	0
	HvGRAS48	HORVU5Hr1G063270.3	490660211	490662014	396	42.5651	4.51	45.77	60.28	-0.63	0
PAT1	HvGRAS41	HORVU4Hr1G071670.2	581613875	581617899	536	59.4358	5.83	53.75	78.28	-0.296	0
	HvGRAS50	HORVU5Hr1G099160.10	609490418	609495245	548	60.9538	5.8	46.23	84.18	-0.266	0
	HvGRAS11	HORVU2Hr1G036280.1	160352129	160355538	557	61.6668	6.21	50.49	78.99	-0.367	0
	HvGRAS13	HORVU2Hr1G043780.1	225382581	225387077	570	64.1788	5.79	42.4	83.35	-0.429	0
	HvGRAS26	HORVU3Hr1G091250.1	634926824	634933638	552	61.2788	4.76	40.99	77.81	-0.287	2
	HvGRAS14	HORVU2Hr1G094040.1	662052948	662056729	294	30.6314	5.84	41.56	87.14	-0.033	0
SHR	HvGRAS5	HORVU1Hr1G066390.1	472662646	472664296	415	44.4665	6.17	47.68	86.55	-0.123	0
	HvGRAS9	HORVU2Hr1G035120.1	146366257	146368654	458	49.5516	5.45	40.59	90.57	0.079	0
	HvGRAS10	HORVU2Hr1G035730.4	152816104	152818096	477	51.9687	8.87	56.27	77.04	-0.283	1
	HvGRAS16	HORVU2Hr1G104170.1	702218400	702219149	142	15.1121	5.49	38.51	73.73	-0.218	0
	HvGRAS62	HORVU7Hr1G115720.1	642086645	642088107	413	44.9493	11.05	54.59	76.46	-0.294	1
	HvGRAS60	HORVU7Hr1G060780.1	281712302	281713899	472	50.2579	10.31	51.35	80.85	-0.199	1
	HvGRAS52	HORVU5Hr1G117780.1	651247726	651250036	426	45.9975	10.21	61.4	85.8	-0.187	0
	HvGRAS12	HORVU2Hr1G040860.5	198414705	198417283	230	24.9318	10.96	56.44	87.91	-0.256	0
	HvGRAS15	HORVU2Hr1G104160.1	702209478	702210269	263	27.9039	9.32	49.61	90.68	-0.011	0
	HvGRAS49	HORVU5Hr1G097760.3	605425257	605426702	377	40.2361	9.5	50.51	93.82	-0.046	1
unidentified	HvGRAS19	HORVU2Hr1G113490.1	728906883	728907830	315	35.0285	6.76	32.76	101.08	0.024	0
	HvGRAS53	HORVU6Hr1G022760.1	72962631	72964214	61	6.90894	9.69	46.05	76.89	-0.092	0
