# Supplementary material for: Genome-Wide Analysis of the GRAS Gene Family in Barley (Hordeum vulgare L.)
Source: Genes (Basel). 2020 May 14;11(5):553. doi: 10.3390/genes11050553 (PMC7290968; doi:10.3390/genes11050553)
Supplement: Supplementary file 1 [file genes-11-00553-s001.zip › supplementary/Table S2 KaKs analysis of 17 homolog pairs in barley.xlsx]

## Sheet: Sheet1
Gene name		Subfamily	Ks	Ka	Ka/Ks
HvGRAS24	HvGRAS25	Os43	0.2949	0.0946	0.320787
HvGRAS17	HvGRAS18	SCL3	0.2665	0.1623	0.609006
HvGRAS27	HvGRAS45		0.5408	0.3396	0.627959
HvGRAS33	HvGRAS47	SCR	0.8628	0.1772	0.205378
HvGRAS7	HvGRAS22	DELLA	0.6708	0.4181	0.623286
HvGRAS29	HvGRAS30	SCL4/7	0.1369	0.0969	0.707816
HvGRAS58	HvGRAS59	DLT	0.5703	0.3706	0.649833
HvGRAS54	HvGRAS61	AtLAS	0.7161	0.2812	0.392683
HvGRAS31	HvGRAS40	HAM	2.2177	0.9432	0.425305
HvGRAS56	HvGRAS57		0.2431	0.1803	0.74167
HvGRAS4	HvGRAS43		0.5032	0.1381	0.274444
HvGRAS37	HvGRAS38	LISCL	0.4299	0.0655	0.152361
HvGRAS20	HvGRAS21		0.312	0.0835	0.267628
HvGRAS41	HvGRAS50	PAT1	0.821	0.1919	0.233739
HvGRAS5	HvGRAS9	SHR	0.6987	0.1272	0.182052
HvGRAS16	HvGRAS62		0.5456	0.6454	1.18292
HvGRAS12	HvGRAS15		0.0387	0.1946	5.02842
