# Supplementary material for: Genome-Wide Analysis of the GRAS Gene Family in Barley (Hordeum vulgare L.)
Source: Genes (Basel). 2020 May 14;11(5):553. doi: 10.3390/genes11050553 (PMC7290968; doi:10.3390/genes11050553)
Supplement: Supplementary file 1 [file genes-11-00553-s001.zip › supplementary/Table S3 HvGRAS FPKM value of different tissue.xlsx]

## Sheet: Sheet1
Gene ID	Gene name	EMB	ROO1	LEA	INF2	NOD	CAR5	CAR15	ETI	LEM	LOD	PAL	EPI	RAC	ROO2	SEN
HORVU0Hr1G003230.1	HvGRAS1-SCR	1.01778	1.06364	2.32713	0.371429	3.61877	2.15557	0.838911	0.978513	0.452736	0.317111	0.920878	1.3141	1.2261	0.623086	1.87569
HORVU0Hr1G004640.1	HvGRAS2-Os19	1.55198	1.25536	0.606695	0.090447	1.30012	0.344828	0.38784	0.0931545	0.501312	0.551459	0.602742	0.264797	1.36856	2.36968	0.186501
HORVU1Hr1G004440.1	HvGRAS3-LISCL	0.632858	0.268913	0.915534	0.94053	0.583551	0.631834	0.618896	2.3339	0.347817	0.231391	0.468809	1.53361	0.619929	0.0955869	1.39402
HORVU1Hr1G053510.1	HvGRAS4-HAM	4.69028	0.728951	1.03689	0	0.00484892	0	0	0.0178269	0	0	0	0.0600474	0	0.312394	0.405012
HORVU1Hr1G066390.1	HvGRAS5-SHR	0.645855	2.22353	0.22132	0	0	0.088413	0	0.0172093	0.0115433	0	0.0117342	0	0	0.144438	0
HORVU1Hr1G069140.2	HvGRAS6-SCR	0.0982848	0.728951	1.03689	0	0.00484892	0	0	0.0178269	0	0	0	0.0600474	0	0.312394	0.405012
HORVU1Hr1G090800.1	HvGRAS7-DELLA	0.0163537	0.0702061	0	0	0.00417776	6.21299	5.75673	0.0320538	0	0.0247452	0	0	0.0712593	0.00647756	0
HORVU2Hr1G016120.3	HvGRAS8-Os43	0.0564448	0.182565	0	0	0	0	0.0705725	0	0.0304538	0	0.0475384	0	0	0	0
HORVU2Hr1G035120.1	HvGRAS9-SHR	1.79166	1.86579	0.459152	0.588453	0	0	0.122165	0	0.00547185	0	0	0	0.0961719	0.49934	0
HORVU2Hr1G035730.2	HvGRAS10-SHR	0.595599	0.533464	0.0271541	0.993348	0.148999	0.446468	0.24582	0.0594014	0.022569	0.0061424	0.0151645	0.0466075	0.266717	0.122386	0.0113525
HORVU2Hr1G036280.1	HvGRAS11-PAT1	3.36893	3.81094	5.36208	3.90184	5.08886	3.90574	4.82992	3.848	7.68042	6.50286	7.36697	5.60864	6.77747	6.47435	5.08194
HORVU2Hr1G040860.5	HvGRAS12-SHR	0.0603241	0.286329	0.163756	0.0771974	0	0.0344975	0	0.0248397	0.200044	0.1807	0.0870554	0.0132598	0.0882773	0.985136	0.119423
HORVU2Hr1G043780.1	HvGRAS13-PAT1	4.17428	3.99623	4.54266	4.19826	5.8884	4.98507	6.15246	4.17182	7.6798	6.71057	7.25072	4.69536	7.32283	7.09905	4.45867
HORVU2Hr1G094040.2	HvGRAS14-PAT1	2.89926	3.42639	3.44347	3.11934	4.74911	3.50018	3.53404	3.00019	4.82952	5.90172	4.22688	3.141	4.02986	4.56187	2.47216
HORVU2Hr1G104160.1	HvGRAS15-SHR	0.0801574	0.940154	0.0873271	0	0.0301713	0	0	0	0	0	0	0.0525086	0	0.181972	0
HORVU2Hr1G104170.1	HvGRAS16 - SHR	0.276913	1.67878	0.225357	0.0418504	0.0259737	0.136804	0	0	0.0203422	0	0.0698854	0.0310187	0.0176844	0.373026	0.0353893
HORVU2Hr1G113360.1	HvGRAS17-SCL3	0	0	0	0	0	2.0716	0	0	0	0	0	0	0.0112571	0.00671692	0
HORVU2Hr1G113480.1	HvGRAS18-SCL3	0	0	0	0	0	0	0	0	0	0	0	0	0	0	0
HORVU2Hr1G113490.1	HvGRAS19	0	0	0	0	0	0	0	0	0	0	0	0	0	0	0
HORVU3Hr1G012520.1	HvGRAS20-LISCL	0	0	0	0.0579701	0	0.0398403	0	0	0	0	0	0	0	0	0
HORVU3Hr1G012550.6	HvGRAS21-LISCL	0.403777	0.346872	0.17125	0.451048	0.112055	0.633664	0.481712	0.110853	0.362629	0.313168	0.244725	0.604071	0.609723	0.388832	0.756226
HORVU3Hr1G058100.1	HvGRAS22-DELLA	1.91593	1.91145	1.53507	1.97558	4.87015	2.3879	3.97776	1.20491	2.70133	3.29864	2.95474	0.201885	4.16762	2.66982	0.0344036
HORVU3Hr1G086210.8	HvGRAS23-LISCL	3.24367	2.65179	4.53105	3.22841	4.26311	3.2432	2.42745	3.25829	5.60472	3.80588	5.03341	4.65301	4.66015	4.11443	4.00079
HORVU3Hr1G088780.2	HvGRAS24-Os43	0.0212428	0	0	0	0	0	0	0	0	0	0	0	0	0.0554733	0
HORVU3Hr1G088820.1	HvGRAS25-Os43	0	0.0341218	0	0	0	0	0	0	0.0119726	0.0111616	0	0	0	0.187768	0
HORVU3Hr1G091250.3	HvGRAS26-PAT1	4.61792	4.90663	5.01592	3.80439	4.93852	2.87419	5.16504	5.02406	6.67035	5.50057	6.23017	5.17218	5.38424	5.89062	5.37087
HORVU3Hr1G106260.1	HvGRAS27-SCL3	0	0	0	0	0	0	0	0	0	0	0	0	0	0	0
HORVU4Hr1G006930.1	HvGRAS28-DELLA	6.45793	5.42543	6.27202	5.93811	7.38087	6.07725	5.25603	6.26169	6.49087	6.71882	6.61891	5.5535	6.46126	5.16774	5.16849
HORVU4Hr1G008930.3	HvGRAS29-SCL4/7	2.79956	1.76272	1.58772	3.46411	2.23335	2.45459	1.8596	2.65125	1.02838	1.72997	1.45819	1.85459	2.60739	3.23881	2.06256
HORVU4Hr1G008980.3	HvGRAS30-SCL4/7	1.63295	1.32047	0.999784	2.10407	1.33018	1.15555	0.851466	1.34309	0.598619	1.27143	0.512952	1.43495	1.59032	2.0644	1.03888
HORVU4Hr1G020490.28	HvGRAS31-HAM	2.05636	2.27446	3.31843	2.77932	1.57631	2.45717	3.4365	2.36106	2.34744	0.456946	1.79012	3.44387	1.15972	3.71291	0.855086
HORVU4Hr1G024020.1	HvGRAS32-SCR	0	0	0	0.049956	0.021385	0	0	0.166887	0.236299	0.0994074	0.101516	0.716479	0.0886844	0.0704809	0.284475
HORVU4Hr1G024030.1	HvGRAS33-SCR	0.0988687	0	0.479472	0	0	0	0	0.161049	0.190973	0.126841	0.194759	0.589252	0.117296	0.233111	0.6277
HORVU4Hr1G026010.3	HvGRAS34-SCL3	1.51027	1.12347	1.55331	2.02343	2.00343	1.82269	1.52815	2.03954	1.75678	2.05254	1.86349	2.69296	2.0458	1.45985	1.83032
HORVU4Hr1G027480.1	HvGRAS35-LISCL	0.202762	0.0550568	0.505857	0.219835	0.521118	1.94669	0	0.0383425	0.164872	0.0709388	0.32807	0.0393256	1.88402	0.253788	0
HORVU4Hr1G027520.2	HvGRAS36-LISCL	0.0454896	0	0.0464212	0	0.00872591	0	0.041243	0.00776959	0.00676478	0	0	0	0.341872	0	0
HORVU4Hr1G027610.7	HvGRAS37-LISCL	2.30793	1.78752	2.07384	2.66981	1.96103	2.74947	3.6208	1.73454	2.33262	2.1355	2.24265	1.90744	2.33605	2.67106	1.97209
HORVU4Hr1G027900.2	HvGRAS38-LISCL	2.1664	2.7415	1.14437	2.40798	3.83038	2.28999	2.50239	1.57891	4.8983	3.34498	4.60274	0.584449	4.3485	2.86971	0.179723
HORVU4Hr1G027920.1	HvGRAS39-LISCL	1.92602	2.08962	1.7052	2.67815	1.1335	1.53306	1.95762	0.637718	0.885783	0.990979	1.05882	0.318809	1.40272	1.61512	0.571919
HORVU4Hr1G061310.1	HvGRAS40-HAM	0.231555	0.335255	0	0	0.0825664	0	0	0.0267293	0.0101114	0.19072	0.00666905	0.00743473	0.0251706	1.70801	0
HORVU4Hr1G071670.2	HvGRAS41-PAT1	4.73242	4.43576	5.88881	4.44914	5.73	5.00274	4.78775	4.71474	5.98981	5.76354	5.92036	4.71085	5.27023	5.9845	5.25366
HORVU4Hr1G080460.5	HvGRAS42-LISCL	4.33202	2.6393	5.74752	2.60313	5.01369	5.12268	2.64382	7.81408	6.32842	3.68058	6.85556	5.16039	6.2347	3.90547	3.3907
HORVU4Hr1G087700.8	HvGRAS43-HAM	3.26346	2.68735	1.81773	1.10246	1.724	1.13704	1.62079	2.13819	3.23216	1.35774	2.73064	2.80798	2.66799	3.06437	1.81843
HORVU5Hr1G020900.4	HvGRAS44-LISCL	4.48413	5.00522	4.49078	4.82559	4.19621	3.97764	4.6331	4.26588	3.78264	3.82375	3.53744	4.61994	3.9059	3.4244	4.52916
HORVU5Hr1G043310.1	HvGRAS45-SCL3	0	0.0503276	0.0802938	0.113923	0	1.20147	0.208268	0.0081522	0.312123	0.0327121	0.231883	0.0707099	0.0244142	0.1149	0.100888
HORVU5Hr1G045020.17	HvGRAS46-LISCL	3.42263	3.61269	3.4943	3.11236	3.92774	3.90146	3.79869	4.29652	3.31092	3.81337	3.19121	3.92369	3.58141	3.25564	3.53709
HORVU5Hr1G045920.2	HvGRAS47-SCR	2.46331	1.02205	1.38768	1.95056	1.3708	1.78038	1.09049	0.445444	0.96584	1.32972	0.743788	0.0455828	1.16798	1.02212	0.0710762
HORVU5Hr1G063270.3	HvGRAS48-LISCL	0.284712	0.698663	0.671414	0.160791	1.19887	0.610795	0.46069	0.571693	0.217479	0.911986	0.13606	0.15467	0.324042	0.536683	0.85822
HORVU5Hr1G097760.3	HvGRAS49-SHR	0	0.129657	0	0	0	0	0	0.0123541	0	0	0.0103979	0	0	0.0439044	0
HORVU5Hr1G099160.11	HvGRAS50-PAT1	4.32264	4.48942	5.33675	4.88755	5.03167	4.36616	3.89789	4.93342	4.02675	4.07642	4.04067	4.60558	4.21799	3.46224	4.82012
HORVU5Hr1G113620.1	HvGRAS51-LISCL	2.63349	3.17791	2.66144	1.43978	2.80139	1.99854	1.57691	3.0186	1.90333	2.43058	1.83493	2.5064	1.96152	2.43267	2.03431
HORVU5Hr1G117780.1	HvGRAS52-SHR	0.205643	0.0689688	0.451998	0	0.341341	0.0564448	0	0.570301	0.496922	0	0.0812487	2.0413	0	0.09347	2.09987
HORVU6Hr1G022760.1	HvGRAS53	0.598079	0.334683	0.476641	0.0240359	0.236748	0.0169241	0.262794	0.140342	0.0667207	0.215741	0.0184917	0.184217	0.140561	0.46289	0.822553
HORVU6Hr1G033280.1	HvGRAS54-LAS	1.32027	1.72471	0.409979	1.15982	0.27739	0.0673634	0	0.358509	0.0756924	0.263275	0.0777443	0.386112	1.75379	1.82247	0.331705
HORVU6Hr1G063650.1	HvGRAS55-HAM	4.46403	3.42373	3.63041	4.76988	4.52314	4.15966	3.34461	3.41357	3.29236	3.00307	3.32128	3.75628	3.00852	3.82456	3.63706
HORVU7Hr1G001300.3	HvGRAS56-HAM	0.176663	0.0693355	0.855272	0.0462349	0.213088	0.292821	0.283922	1.73292	0.472072	1.38125	0.214083	2.57049	0.275047	0.107108	0.269711
HORVU7Hr1G001320.1	HvGRAS57-HAM	0.210638	0	0.202303	0	0.00738689	0.049259	0	0.110942	0.022569	0.227618	0.0265404	0.250436	0.0752816	0.0468403	0.206893
HORVU7Hr1G010620.1	HvGRAS58-DLT	1.55207	0.681344	0.308672	2.26022	0.115122	1.20046	0.368154	0	0.102322	0.386186	0.189666	0.075738	1.02382	2.29646	0
HORVU7Hr1G029080.1	HvGRAS59-DLT	0	0	0	0	0	0	0	0	0	0	0	0	0	0	0
HORVU7Hr1G060780.1	HvGRAS60-SHR	0	0	0	0	0	0	0	0	0	0	0	0	0	0	0
HORVU7Hr1G091000.1	HvGRAS61-LAS	0.151642	0.215161	0.0642851	0.924455	0.196355	0.0892721	0	0.0107798	0.0121157	0.00762609	0	0	0.326	0.378253	0
HORVU7Hr1G115720.3	HvGRAS62-SHR	0	0	0	0	0	0	0	0	0.020437	0	0	0	0	0	0
