# Supplementary material for: Genome-Wide Analysis of the GRAS Gene Family in Barley (Hordeum vulgare L.)
Source: Genes (Basel). 2020 May 14;11(5):553. doi: 10.3390/genes11050553 (PMC7290968; doi:10.3390/genes11050553)
Supplement: Supplementary file 1 [file genes-11-00553-s001.zip › supplementary/Table S4 HvGRAS FPKM value of inflorescences.xlsx]

## Sheet: Sheet1
Gene ID	Gene name	AP	DR	GA	Seedling
HORVU0Hr1G003230.1	HvGRAS1-SCR	1.1564	0.735471	5.10525	7.78901
HORVU0Hr1G004640.1	HvGRAS2-Os19	0.403802	0.426373	0.980606	0.387837
HORVU1Hr1G004440.1	HvGRAS3-LISCL	0.909093	0.885139	1.30595	4.85434
HORVU1Hr1G053510.1	HvGRAS4-HAM	12.1307	17.9491	12.2974	12.7632
HORVU1Hr1G066390.1	HvGRAS5-SHR	0.026182	0	0	0
HORVU1Hr1G069140.2	HvGRAS6-SCR	0	0	0	0.26935
HORVU1Hr1G090800.1	HvGRAS7-DELLA	0	0.0423668	0	0
HORVU2Hr1G016120.3	HvGRAS8-Os43	0	0	0	0
HORVU2Hr1G035120.1	HvGRAS9-SHR	0.127503	0.0363586	1.20765	0.399581
HORVU2Hr1G035730.2	HvGRAS10-SHR	9.99398	4.26743	2.66471	0.816164
HORVU2Hr1G036280.1	HvGRAS11-PAT1	13.336	19.8454	10.3388	21.1961
HORVU2Hr1G040860.5	HvGRAS12-SHR	0.0190846	0.154179	0	0.23561
HORVU2Hr1G043780.1	HvGRAS13-PAT1	16.1068	24.5657	16.9032	24.0471
HORVU2Hr1G094040.2	HvGRAS14-PAT1	25.547	45.146	21.9048	11.1221
HORVU2Hr1G104160.1	HvGRAS15-SHR	0.109158	0.386177	0.326785	0
HORVU2Hr1G104170.1	HvGRAS16 - SHR	0.0576354	0.232501	0.633906	0.11554
HORVU2Hr1G113360.1	HvGRAS17-SCL3	0.0640077	0	0	0
HORVU2Hr1G113480.1	HvGRAS18-SCL3	0	0	0	0
HORVU2Hr1G113490.1	HvGRAS19	0	0	0	0
HORVU3Hr1G012520.1	HvGRAS20-LISCL	0	0	0	0
HORVU3Hr1G012550.6	HvGRAS21-LISCL	0.397564	0.451316	0.231046	0.0412026
HORVU3Hr1G058100.1	HvGRAS22-DELLA	15.5485	10.301	12.347	3.97422
HORVU3Hr1G086210.8	HvGRAS23-LISCL	12.4361	13.8516	10.4107	16.0949
HORVU3Hr1G088780.2	HvGRAS24-Os43	0	0	0.107673	0
HORVU3Hr1G088820.1	HvGRAS25-Os43	0	0	0	0
HORVU3Hr1G091250.3	HvGRAS26-PAT1	2.4004	2.74164	2.49945	3.89165
HORVU3Hr1G106260.1	HvGRAS27-SCL3	40.9427	38.8203	16.3838	9.2886
HORVU4Hr1G006930.1	HvGRAS28-DELLA	148.202	114.681	154.49	107.85
HORVU4Hr1G008930.3	HvGRAS29-SCL4/7	0.14361	0	0.216129	0
HORVU4Hr1G008980.3	HvGRAS30-SCL4/7	22.2745	27.7459	9.07167	1.69621
HORVU4Hr1G020490.28	HvGRAS31-HAM	0.934876	1.1201	1.031	0.876284
HORVU4Hr1G024020.1	HvGRAS32-SCR	0	0.0805614	0.0792935	0
HORVU4Hr1G024030.1	HvGRAS33-SCR	0.0974668	0.192722	0	0
HORVU4Hr1G026010.3	HvGRAS34-SCL3	2.99018	2.34518	2.10521	0.949441
HORVU4Hr1G027480.1	HvGRAS35-LISCL	0.0174463	0.0346809	1.87471	0.503771
HORVU4Hr1G027520.2	HvGRAS36-LISCL	0	0	0.0442099	0
HORVU4Hr1G027610.7	HvGRAS37-LISCL	2.61564	2.15088	2.40556	1.07874
HORVU4Hr1G027900.2	HvGRAS38-LISCL	4.54374	6.15828	3.83079	0.374547
HORVU4Hr1G027920.1	HvGRAS39-LISCL	6.31813	4.85645	2.66016	0.629869
HORVU4Hr1G061310.1	HvGRAS40-HAM	0.0388433	0.0388884	0	0.019882
HORVU4Hr1G071670.2	HvGRAS41-PAT1	14.7791	13.7941	17.9766	16.6453
HORVU4Hr1G080460.5	HvGRAS42-LISCL	2.6227	4.15241	9.98815	57.8634
HORVU4Hr1G087700.8	HvGRAS43-HAM	3.75211	2.90738	1.71818	2.97799
HORVU5Hr1G020900.4	HvGRAS44-LISCL	24.6213	23.0421	15.3167	6.72066
HORVU5Hr1G043310.1	HvGRAS45-SCL3	0.277895	0.558344	0.0460626	0
HORVU5Hr1G045020.17	HvGRAS46-LISCL	6.03725	6.16683	4.81955	2.51479
HORVU5Hr1G045920.2	HvGRAS47-SCR	15.4057	19.7806	6.82212	3.14523
HORVU5Hr1G063270.3	HvGRAS48-LISCL	0.353554	0.301461	0.407644	0.498977
HORVU5Hr1G097760.3	HvGRAS49-SHR	0.03	0	0	0
HORVU5Hr1G099160.11	HvGRAS50-PAT1	8.22047	8.44954	6.61624	4.66825
HORVU5Hr1G113620.1	HvGRAS51-LISCL	2.77929	2.88731	2.83841	2.12685
HORVU5Hr1G117780.1	HvGRAS52-SHR	0.0555135	0	0.0185659	2.39815
HORVU6Hr1G022760.1	HvGRAS53	0.273695	0.716141	0.245681	0.247754
HORVU6Hr1G033280.1	HvGRAS54-LAS	2.84987	2.79571	1.03077	0.45631
HORVU6Hr1G063650.1	HvGRAS55-HAM	66.8607	86.9999	12.7068	15.1463
HORVU7Hr1G001300.3	HvGRAS56-HAM	3.51037	2.24897	2.71889	6.39236
HORVU7Hr1G001320.1	HvGRAS57-HAM	0	0.0640722	0	0.0651688
HORVU7Hr1G010620.1	HvGRAS58-DLT	34.8738	29.3518	12.0447	1.56901
HORVU7Hr1G029080.1	HvGRAS59-DLT	0	0	0.0709819	0
HORVU7Hr1G060780.1	HvGRAS60-SHR	0	0	0	0
HORVU7Hr1G091000.1	HvGRAS61-LAS	7.78959	10.3643	0.654861	0.209738
HORVU7Hr1G115720.3	HvGRAS62-SHR	0.0635668	0	0	0
