# Supplementary material for: Genome-Wide Analysis of the GRAS Gene Family in Barley (Hordeum vulgare L.)
Source: Genes (Basel). 2020 May 14;11(5):553. doi: 10.3390/genes11050553 (PMC7290968; doi:10.3390/genes11050553)
Supplement: Supplementary file 1 [file genes-11-00553-s001.zip › supplementary/Table S5 List of sequence primers used in this study.xlsx]

## Sheet: Sheet1
Subfamily	Gene name	Gene ID		sequence
DELLA	HvGRAS28	HORVU4Hr1G006930.1	F	GAGGTAATCGCCGTGAACTCA
			R	GAAGCGGTCCAGGAATGAGC
	HvGRAS22	HORVU3Hr1G058100.1	F	GACGGCGAAGATAACCATACCA
			R	CCAACAACCCCGCTACACTTA
LISCL	HvGRAS37	HORVU4Hr1G027610.7	F	CCAAGGCAGGACTCAAGTGATAG
			R	GGGGTAGAATGCTGCCTGATT
	HvGRAS38	HORVU4Hr1G027900.2	F	TCCACAGACAACCGCCAGA
			R	CGACCGAGATGCGACTTAGG
	HvGRAS39	HORVU4Hr1G027920.4	F	ATGGTCCTTAGCAACATCCGC
			R	TGCCTCCCGGAATCGTGT
	HvGRAS44	HORVU5Hr1G020900.4	F	AGCGGATTGAGGAGACAGGG
			R	CAACGCTCTCGTCCATCAAGT
	HvGRAS21	HORVU3Hr1G012550.6	F	AGAAGGAAGGAGGAACAAGCAGA
			R	CACGGGCTTATTATGCTCGG
	HvGRAS46	HORVU5Hr1G045020.3	F	AGCCTTCAGGTTCTGTGGAGC
			R	CCACATGGGGCGAGATCA
	HvGRAS48	HORVU5Hr1G063270.3	F	TCTCCGACATCACCACCGC
			R	GTCGTTGCGGCGTTGATG
PAT1	HvGRAS11	HORVU2Hr1G036280.1	F	GACTCGGTGTCAGCCTACGC
			R	CGAGCGGAACTCAAAGGGA
	HvGRAS14	HORVU2Hr1G094040.1	F	GGCTCAACTCCATCACGGC
			R	GCAGGAAGCCGAGGAAGAA
DLT	HvGRAS58	HORVU7Hr1G010620.1	F	CGAGGTATGGTTCCATCAATCC
			R	GCTGGGCACAAGAAACACCTT
SCR	HvGRAS47	HORVU5Hr1G045920.2	F	AAGAGGTTGGCGCCTAAGGT
			R	GCGTCCAGGGAATCGAACA
SCL3	HvGRAS34	HORVU4Hr1G026010.3	F	CCAGGATCAAAAGGTTGTCCG
			R	GCAGCTTGCTTGCACAGGA
LAS	HvGRAS54	HORVU6Hr1G033280.1	F	GCTCCCTCAACCTCCCATTC
			R	AACGGACCCACCTCAAGAATG
HAM	HvGRAS55	HORVU6Hr1G063650.1	F	TCTTACTCGGGATAACCTCACACA
			R	CGAGCAGAGCAACCAACAGG
SHR	HvGRAS10	HORVU2Hr1G035730.4	F	GGAGCCGCAGAGGTTTCA
			R	CGGTGGTGATGGACAGGTG
SCL4/7	HvGRAS30	HORVU4Hr1G008980.5	F	GCTACAAGACGCTCAACGACG
			R	GCCGAAGTCAACGATGTGGA
