# Supplementary material for: Genome-Wide Analysis of the GRAS Gene Family in Barley (Hordeum vulgare L.)
Source: Genes (Basel). 2020 May 14;11(5):553. doi: 10.3390/genes11050553 (PMC7290968; doi:10.3390/genes11050553)
Supplement: Supplementary file 1 [file genes-11-00553-s001.zip › supplementary/Table S6 The expression data of qRT-PCR in barley inflorescence.xlsx]

## Sheet: Sheet1
Subfamily	Gene name	Gene ID	SD			DR			LP			SP			AP			WA			GA
DELLA	HvGRAS28	HORVU4Hr1G006930.1	0.715416	1.13042	1.15417	2.29239	3.42678	3.00394	3.96372	3.724	2.56126	3.17521	4.18972	2.90161	2.24522	2.57907	3.3796	2.86166	3.33307	3.3796	2.8419	4.55311	2.90161
	HvGRAS22	HORVU3Hr1G058100.1	0.636339	1.52401	0.839655	11.297	10.8368	10.9881	11.4547	11.0645	10.9881	8.86345	11.4547	21.2276	8.80223	11.3756	12.192	7.40176	8.04375	10.9122	8.26989	8.26989	7.19936
LISCL	HvGRAS37	HORVU4Hr1G027610.7	1.00516	1.10759	0.887255	6.66877	7.76734	5.8055	10.8335	8.98439	6.48641	5.68603	8.09719	8.44104	8.55887	6.71516	6.1792	7.34835	6.39711	6.53153	6.22218	6.13652	5.56901
	HvGRAS38	HORVU4Hr1G027900.2	0.671632	1.60853	0.719838	27.7755	35.6479	31.2491	34.9142	18.9713	27.5837	29.1565	37.6804	32.1276	40.1059	37.4201	26.6441	20.3329	16.746	25.9155	18.1984	18.1984	28.5564
	HvGRAS39	HORVU4Hr1G027920.4	0.570338	1.25692	1.17274	10.0553	11.7932	12.5524	13.736	14.0246	12.7276	10.7026	9.44722	13.2681	10.9275	10.852	13.2681	11.1571	12.2941	9.78037	14.9274	10.1253	12.8161
	HvGRAS44	HORVU5Hr1G020900.4	0.99281	1.12474	0.882452	8.81273	8.33735	8.39534	12.2915	7.51404	10.1232	7.4106	9.77834	9.12351	6.36248	9.25087	7.25809	5.46261	6.40674	5.02662	5.61618	5.53886	5.46261
	HvGRAS21	HORVU3Hr1G012550.6	0.522789	1.09756	1.37965	12.2465	14.0676	16.0478	22.0744	23.1719	21.0289	11.114	19.0841	15.0773	23.333	15.0773	14.8697	10.1563	12.9448	14.8697	9.15336	8.42281	11.6665
	HvGRAS46	HORVU5Hr1G045020.3	0.828535	1.09326	1.07821	4.85218	5.5352	6.1844	8.99195	8.21713	6.81462	5.5737	6.27073	5.8508	3.75453	4.34283	4.052	3.43101	4.10856	3.47891	3.47891	3.67727	3.52747
	HvGRAS48	HORVU5Hr1G063270.3	1.05235	1.03786	0.909793	16.1517	29.9319	23.3219	20.0233	29.3159	26.421	18.9432	26.0572	23.1608	12.9386	10.3647	13.7715	10.88	10.9557	11.9888	8.132	7.07932	9.60384
PAT1	HvGRAS11	HORVU2Hr1G036280.1	0.953336	1.08002	0.966644	7.3669	10.2749	9.00707	11.4801	12.1346	9.38956	8.70025	11.8028	13.1871	7.0668	5.20918	7.0668	6.54801	4.35013	4.69478	12.0508	2.81095	10.4184
	HvGRAS14	HORVU2Hr1G094040.1	0.930914	0.930914	1.13817	4.49001	7.29405	6.85292	10.6791	6.0491	5.45175	3.52279	5.88368	4.49001	3.57197	2.38952	2.94184	3.06677	3.8019	3.00366	3.21924	3.77564	4.27736
DLT	HvGRAS58	HORVU7Hr1G010620.1	1.31878	0.858089	0.823134	5.9348	10.4773	4.19654	20.6662	24.7473	10.6236	8.22035	12.9888	9.57452	8.93334	5.77251	10.3331	6.63088	8.68906	8.39308	7.3066	8.51024	9.05805
SCR	HvGRAS47	HORVU5Hr1G045920.2	0.705892	1.08487	1.38273	0.756556	0.696174	1.63299	0.516743	0.244434	0.513174	0.428545	0.45298	0.468954	0.399847	0.413947	0.284701	0.462498	0.43755	0.357873	0.440593	0.443658	0.472216
SCL3	HvGRAS34	HORVU4Hr1G026010.3	2.18978	0.454008	0.356207	6.96821	2.79101	6.68436	13.5553	8.06005	6.06618	7.21395	4.69391	3.18389	3.41241	3.29617	3.16189	2.90954	2.36328	1.77866	3.46004	5.42939	2.2358
LAS	HvGRAS54	HORVU6Hr1G033280.1	1.70549	0.683109	0.6114	2.28182	0.946181	1.11743	1.20596	2.28182	0.946181	0.67839	1.13303	1.4144	0.717071	0.570456	0.566516	0.650756	0.702314	0.6114	0.959389	0.507046	0.712118
HAM	HvGRAS55	HORVU6Hr1G063650.1	0.770753	1.17637	1.05288	18.1807	10.5147	10.0864	17.0812	21.0295	13.7784	17.3197	12.9452	14.7674	8.60002	10.7357	8.0241	4.15354	5.79312	4.70547	2.40217	2.3691	1.99217
SHR	HvGRAS10	HORVU2Hr1G035730.4	0.566182	1.55761	0.876204	19.8262	19.2841	12.8112	38.8364	33.5755	21.397	19.2841	26.3428	24.7497	19.2841	21.6957	16.2159	12.9003	15.4479	10.4783	15.9927	10.1918	7.00963
SCL4/7	HvGRAS30	HORVU4Hr1G008980.5	0.198778	1.57924	1.22199	57.6491	52.6816	44.9182	60.9362	52.6816	43.0884	26.7085	52.6816	38.8334	23.5757	22.7726	18.8858	23.4128	23.2511	19.1494	22.7726	18.6258	18.4971
