# Supplementary material for: Genome-Wide Analysis of the GRAS Gene Family in Barley (Hordeum vulgare L.)
Source: Genes (Basel). 2020 May 14;11(5):553. doi: 10.3390/genes11050553 (PMC7290968; doi:10.3390/genes11050553)
Supplement: Supplementary file 1 [file genes-11-00553-s001.zip › supplementary/Table S7 List of GRAS genes in Arabidopsis, rice, maize and Brachypodium distachyon .xlsx]

## Sheet: Arabidopsis
GRAS genes in Arabidopsis thaliana
Gene name	Gene ID
AtSCL31	AT1G07520.1
AtSCL14	AT1G07530.1
AtGAI	AT1G14920.1
AtSCL1	AT1G21450.1
AtSCL3	AT1G50420.1
AtSCL5	AT1G50600.1
AtLAS	AT1G55580.1
AtSCL28	AT1G63100.1
AtRGL1	AT1G66350.1
AtRGA	AT2G01570.1
AtSCL21	AT2G04890.1
AtSCL33a	AT2G29060.1
AtSCL33b	AT2G29065.1
AtSCL9	AT2G37650.1
AtHAM1	AT2G45160.1
AtRGL2	AT3G03450.1
AtSCL29	AT3G13840.1
AtSCL30	AT3G46600.1
AtSCL32	AT3G49950.1
AtSCL7	AT3G50650.1
AtSCR	AT3G54220.1
AtHAM2	AT3G60630.1
AtHAM3	AT4G00150.1
AtSCL26	AT4G08250.1
AtSCL13	AT4G17230.1
AtSCL15	AT4G36710.1
AtSHR	AT4G37650.1
AtRGL3	AT5G17490.1
AtSCL23	AT5G41920.1
AtPAT1	AT5G48150.1
AtSCL8	AT5G52510.1
AtSCL11	AT5G59450.1
AtSCL4	AT5G66770.1
θAtGRAS	AT5G67411.1
“θ” indicates for the pseudogene fragments.

## Sheet: Rice
GRAS gene in rice
Gene name	Gene ID
OsGRAS1	LOC_Os01g45860.1
OsGRAS2	LOC_Os01g62460.1
OsGRAS3	LOC_Os01g65900.1
OsGRAS4	LOC_Os01g67650.1
θOsGRAS1	LOC_Os01g67670.1
OsGRAS5	LOC_Os01g71970.1
OsGRAS7	LOC_Os02g10360.1
θOsGRAS2	LOC_Os02g21685.1
OsGRAS8	LOC_Os02g44360.1
OsGRAS9	LOC_Os02g44370.1
OsGRAS10	LOC_Os02g45760.1
OsGRAS11	LOC_Os03g09280.1
OsGRAS12	LOC_Os03g15680.1
OsGRAS13	LOC_Os03g29480.1
OsSHR2	LOC_Os03g31880.1
θOsGRAS3	LOC_Os03g37900.1
θOsGRAS4	LOC_Os03g40080.1
OsGRAS15	LOC_Os03g48450.1
OsSLR1	LOC_Os03g49990.1
OsGRAS18	LOC_Os03g51330.1
OsGRAS19	LOC_Os04g35250.1
θOsGRAS5	LOC_Os04g37440.1
OsGRAS20	LOC_Os04g46860.1
OsGRAS21	LOC_Os04g49110.1
OsGRAS22	LOC_Os04g50060.1
OsGRAS23	LOC_Os05g31380.1
OsGRAS24	LOC_Os05g31420.1
OsGRAS25	LOC_Os05g40710.1
OsGRAS26	LOC_Os05g42130.1
OsGRAS27	LOC_Os05g49930.1
OsGRAS28	LOC_Os06g01620.1
OsGRAS29	LOC_Os06g03710.1
θOsGRAS6	LOC_Os06g10900.1
OsMOC1	LOC_Os06g40780.1
θOsGRAS7	LOC_Os07g16330.1
OsCIGR1	LOC_Os07g36170.1
OsGRAS32	LOC_Os07g38030.1
OsCIGR2	LOC_Os07g39470.1
OsSHR1	LOC_Os07g39820.1
OsGRAS35	LOC_Os07g40020.1
OsGRAS36	LOC_Os10g22430.1
OsGRAS37	LOC_Os10g40390.1
OsSCR1	LOC_Os11g03110.1
θOsGRAS8	LOC_Os11g04400.1
OsGRAS39	LOC_Os11g04570.1
OsGRAS40	LOC_Os11g04590.1
OsGRAS41	LOC_Os11g06180.1
θOsGRAS9	LOC_Os11g11600.1
OsGRAS43	LOC_Os11g31100.1
OsGRAS44	LOC_Os11g47870.1
OsGRAS45	LOC_Os11g47890.1
OsGRAS46	LOC_Os11g47900.1
OsGRAS47	LOC_Os11g47910.1
OsGRAS48	LOC_Os11g47920.1
OsSCR2	LOC_Os12g02870.1
OsGRAS50	LOC_Os12g04200.1
OsGRAS54	LOC_Os12g04370.1
OsGRAS51	LOC_Os12g04380.1
θOsGRAS10	LOC_Os12g06540.1
OsGRAS53	LOC_Os12g38490.1
OsGID	LOC_Os05g33730
“θ” indicates for the pseudogene fragments.

## Sheet: Maize
GRAS genes in Maize
Gene name	Gene ID
ZmGRAS1	AC198366.3_FGT004
ZmGRAS2	AC200124.3_FGT005
ZmGRAS3	AC204621.4_FGT006
ZmGRAS4	AC234164.1_FGT004
ZmGRAS5	GRMZM2G001426_T01
ZmGRAS6	GRMZM2G011947_T01
ZmGRAS7	GRMZM2G013016_T01
ZmGRAS8	GRMZM2G015080_T01
ZmGRAS9	GRMZM2G018254_T01
ZmGRAS10	GRMZM2G019060_T01
ZmGRAS11	GRMZM2G023872_T01
ZmGRAS12	GRMZM2G024973_T01
ZmGRAS13	GRMZM2G028039_T02
ZmGRAS14	GRMZM2G028438_T01
ZmGRAS15	GRMZM2G028608_T01
ZmGRAS16	GRMZM2G037286_T01
ZmGRAS17	GRMZM2G037792_T01
ZmGRAS18	GRMZM2G049159_T03
ZmGRAS19	GRMZM2G051785_T01
ZmGRAS20	GRMZM2G055263_T01
ZmGRAS21	GRMZM2G060265_T01
ZmGRAS22	GRMZM2G070371_T01
ZmGRAS23	GRMZM2G073779_T01
ZmGRAS24	GRMZM2G073805_T01
ZmGRAS25	GRMZM2G073823_T01
ZmGRAS26	GRMZM2G079470_T01
ZmGRAS27	GRMZM2G082387_T01
ZmGRAS28	GRMZM2G089636_T01
ZmGRAS29	GRMZM2G089662_T01
ZmGRAS30	GRMZM2G089782_T01
ZmGRAS31	GRMZM2G091656_T01
ZmGRAS32	GRMZM2G097456_T01
ZmGRAS33	GRMZM2G098517_T02
ZmGRAS34	GRMZM2G098784_T01
ZmGRAS35	GRMZM2G098800_T01
ZmGRAS36	GRMZM2G104342_T01
ZmGRAS37	GRMZM2G106336_T01
ZmGRAS38	GRMZM2G106356_T01
ZmGRAS39	GRMZM2G106548_T01
ZmGRAS40	GRMZM2G109869_T01
ZmGRAS41	GRMZM2G110067_T01
ZmGRAS42	GRMZM2G110579_T01
ZmGRAS43	GRMZM2G114680_T02
ZmGRAS44	GRMZM2G116638_T01
ZmGRAS45	GRMZM2G117949_T01
ZmGRAS46	GRMZM2G125501_T01
ZmGRAS47	GRMZM2G129154_T01
ZmGRAS48	GRMZM2G131516_T01
ZmGRAS49	GRMZM2G132794_T01
ZmGRAS50	GRMZM2G133169_T01
ZmGRAS51	GRMZM2G140085_T01
ZmGRAS52	GRMZM2G140094_T01
ZmGRAS53	GRMZM2G143433_T01
ZmGRAS54	GRMZM2G144744_T01
ZmGRAS55	GRMZM2G146018_T01
ZmGRAS56	GRMZM2G153333_T01
ZmGRAS57	GRMZM2G157679_T01
ZmGRAS58	GRMZM2G159475_T01
ZmGRAS59	GRMZM2G163427_T01
ZmGRAS60	GRMZM2G169636_T01
ZmGRAS61	GRMZM2G172657_T01
ZmGRAS62	GRMZM2G173429_T01
ZmGRAS63	GRMZM2G176537_T01
ZmGRAS64	GRMZM2G179325_T01
ZmGRAS65	GRMZM2G313078_T01
ZmGRAS66	GRMZM2G317287_T01
ZmGRAS67	GRMZM2G335814_T01
ZmGRAS68	GRMZM2G342217_T01
ZmGRAS69	GRMZM2G346706_T01
ZmGRAS70	GRMZM2G348780_T01
ZmGRAS71	GRMZM2G359304_T01
ZmGRAS72	GRMZM2G368909_T01
ZmGRAS73	GRMZM2G386362_T01
ZmGRAS74	GRMZM2G408012_T01
ZmGRAS75	GRMZM2G418899_T01
ZmGRAS76	GRMZM2G420280_T01
ZmGRAS77	GRMZM2G425366_T01
ZmGRAS78	GRMZM2G431309_T01
ZmGRAS79	GRMZM5G821439_T01
ZmGRAS80	GRMZM5G825321_T01
ZmGRAS81	GRMZM5G826526_T01
ZmGRAS82	GRMZM5G868355_T01
ZmGRAS83	GRMZM5G874545_T01
ZmGRAS84	GRMZM5G885274_T01
ZmGRAS85	GRMZM5G889326_T01
ZmGRAS86	GRMZM5G895672_T01
ZmGID	GRMZM2G173630_T01

## Sheet: Wheat
GRAS genes in Wheat
Gene name	Gene ID
TaGRAS1	TraesCS7D01G379200
TaGRAS2	TraesCSU01G014000
TaGRAS3	TraesCS7B01G285500
TaGRAS4	TraesCS5D01G332000
TaGRAS5	TraesCS5D01G419400
TaGRAS6	TraesCS5D01G422300
TaGRAS7	TraesCS5D01G494900
TaGRAS8	TraesCS6A01G159500
TaGRAS9	TraesCS7D01G011400
TaGRAS10	TraesCS7D01G053600
TaGRAS11	TraesCS5B01G326100
TaGRAS12	TraesCS5B01G326400
TaGRAS13	TraesCS7A01G014200
TaGRAS14	TraesCS6A01G247200
TaGRAS15	TraesCS7A01G059000
TaGRAS16	TraesCS1B01G223400
TaGRAS17	TraesCS7D01G174100
TaGRAS18	TraesCS7D01G174300
TaGRAS19	TraesCS5B01G417000
TaGRAS20	TraesCS1D01G212800
TaGRAS21	TraesCS4A01G176200
TaGRAS22	TraesCS4A01G176300
TaGRAS23	TraesCS4A01G176400
TaGRAS24	TraesCS4A01G176500
TaGRAS25	TraesCS4A01G176600
TaGRAS26	TraesCS4A01G176700
TaGRAS27	TraesCS4A01G177100
TaGRAS28	TraesCS4A01G185900
TaGRAS29	TraesCS4A01G191300
TaGRAS30	TraesCS5B01G494500
TaGRAS31	TraesCS7A01G173000
TaGRAS32	TraesCS4A01G209800
TaGRAS33	TraesCS1A01G030200
TaGRAS34	TraesCS1A01G030300
TaGRAS35	TraesCS1B01G314500
TaGRAS36	TraesCS1B01G332000
TaGRAS37	TraesCS2A01G189600
TaGRAS38	TraesCS1D01G303500
TaGRAS39	TraesCS2A01G192600
TaGRAS40	TraesCS2A01G194600
TaGRAS41	TraesCS2A01G200700
TaGRAS42	TraesCS1D01G319500
TaGRAS43	TraesCS4A01G260600
TaGRAS44	TraesCS2B01G112100
TaGRAS45	TraesCS2A01G214400
TaGRAS46	TraesCS4A01G271000
TaGRAS47	TraesCS3A01G360300
TaGRAS48	TraesCS5D01G092000
TaGRAS49	TraesCS1B01G443800
TaGRAS50	TraesCS3A01G392400
TaGRAS51	TraesCS3A01G392500
TaGRAS52	TraesCS3A01G392600
TaGRAS53	TraesCS1D01G421200
TaGRAS54	TraesCS7A01G382800
TaGRAS55	TraesCS4D01G216200
TaGRAS56	TraesCS3A01G408000
TaGRAS57	TraesCS2B01G212300
TaGRAS58	TraesCS2A01G304000
TaGRAS59	TraesCS5D01G139500
TaGRAS60	TraesCS2B01G214600
TaGRAS61	TraesCS2B01G217500
TaGRAS62	TraesCS5D01G148000
TaGRAS63	TraesCS5D01G152700
TaGRAS64	TraesCS2B01G228000
TaGRAS65	TraesCS1D01G030800
TaGRAS66	TraesCS1D01G030900
TaGRAS67	TraesCS1D01G031000
TaGRAS68	TraesCS1D01G031200
TaGRAS69	TraesCS4D01G266400
TaGRAS70	TraesCS2B01G239400
TaGRAS71	TraesCS2B01G562400
TaGRAS72	TraesCS5A01G409800
TaGRAS73	TraesCS1A01G209400
TaGRAS74	TraesCS5A01G414000
TaGRAS75	TraesCS3A01G487500
TaGRAS76	TraesCS4A01G430600
TaGRAS77	TraesCS4A01G465000
TaGRAS78	TraesCS4A01G466700
TaGRAS79	TraesCS6B01G191800
TaGRAS80	TraesCS4A01G482000
TaGRAS81	TraesCS2A01G096800
TaGRAS82	TraesCS4D01G332000
TaGRAS83	TraesCS6B01G277400
TaGRAS84	TraesCS4D01G338800
TaGRAS85	TraesCS2A01G395400
TaGRAS86	TraesCS5A01G481300
TaGRAS87	TraesCS4D01G360200
TaGRAS88	TraesCS2D01G460500
TaGRAS89	TraesCS5A01G505900
TaGRAS90	TraesCS5A01G506000
TaGRAS91	TraesCS5A01G506100
TaGRAS92	TraesCS5A01G511900
TaGRAS93	TraesCS1A01G304000
TaGRAS94	TraesCS2B01G320700
TaGRAS95	TraesCS2D01G055700
TaGRAS96	TraesCS4B01G043100
TaGRAS97	TraesCS1A01G319700
TaGRAS98	TraesCS3B01G080900
TaGRAS99	TraesCS3B01G081000
TaGRAS100	TraesCS3B01G081100
TaGRAS101	TraesCS4B01G054000
TaGRAS102	TraesCS5A01G535000
TaGRAS103	TraesCS2A01G460200
TaGRAS104	TraesCS2D01G095300
TaGRAS105	TraesCS2D01G534700
TaGRAS106	TraesCS5A01G080300
TaGRAS107	TraesCS3D01G220100
TaGRAS108	TraesCS7B01G077800
TaGRAS109	TraesCS7B01G078300
TaGRAS110	TraesCS2A01G532900
TaGRAS111	TraesCS1A01G413800
TaGRAS112	TraesCS4B01G113300
TaGRAS113	TraesCS2B01G413500
TaGRAS114	TraesCS4B01G124000
TaGRAS115	TraesCS4B01G140800
TaGRAS116	TraesCS4B01G141100
TaGRAS117	TraesCS4B01G141200
TaGRAS118	TraesCS4B01G141300
TaGRAS119	TraesCS4B01G141400
TaGRAS120	TraesCS4B01G141500
TaGRAS121	TraesCS2D01G193300
TaGRAS122	TraesCS2D01G194800
TaGRAS123	TraesCS5A01G135000
TaGRAS124	TraesCS2D01G198200
TaGRAS125	TraesCS5A01G139000
TaGRAS126	TraesCS5A01G144000
TaGRAS127	TraesCS2D01G208500
TaGRAS128	TraesCS2D01G220200
TaGRAS129	TraesCS1B01G037200
TaGRAS130	TraesCS1B01G037300
TaGRAS131	TraesCS1B01G037400
TaGRAS132	TraesCS1B01G037500
TaGRAS133	TraesCS3A01G067900
TaGRAS134	TraesCS3A01G068000
TaGRAS135	TraesCS2B01G481900
TaGRAS136	TraesCS5B01G133800
TaGRAS137	TraesCS5B01G138100
TaGRAS138	TraesCS6D01G055100
TaGRAS139	TraesCS5B01G143100
TaGRAS140	TraesCS4B01G215700
TaGRAS141	TraesCS3D01G354100
TaGRAS142	TraesCS2D01G302600
TaGRAS143	TraesCS4B01G266700
TaGRAS144	TraesCS3D01G385400
TaGRAS145	TraesCS3D01G385500
TaGRAS146	TraesCS3D01G403100
TaGRAS147	TraesCS6D01G153000
TaGRAS148	TraesCS4B01G336200
TaGRAS149	TraesCS5A01G325800
TaGRAS150	TraesCS4B01G342800
TaGRAS151	TraesCS2D01G393200
TaGRAS152	TraesCS4B01G367300
TaGRAS153	TraesCS3A01G233000
TaGRAS154	TraesCS3D01G482600
TaGRAS155	TraesCS4D01G040400
TaGRAS156	TraesCS6D01G229400
TaGRAS157	TraesCS4D01G054000
TaGRAS158	TraesCS4D01G110800
TaGRAS159	TraesCS4D01G122000
TaGRAS160	TraesCS4A01G039000
TaGRAS161	TraesCS4D01G127800
TaGRAS162	TraesCS4D01G135500
TaGRAS163	TraesCS4D01G135900
TaGRAS164	TraesCS4D01G136000
TaGRAS165	TraesCS4D01G136100
TaGRAS166	TraesCS4D01G136200
TaGRAS167	TraesCS4D01G136300
TaGRAS168	TraesCS4D01G136400
TaGRAS169	TraesCS4D01G136500
TaGRAS170	TraesCS4A01G088500
TaGRAS171	TraesCS3B01G262400
TaGRAS172	TraesCS3B01G392600
TaGRAS173	TraesCS3B01G424500
TaGRAS174	TraesCS3B01G424600
TaGRAS175	TraesCS3B01G441600
TaGRAS176	TraesCS3B01G535100
TaGRAS177	TraesCS3D01G067700
TaGRAS178	TraesCS3D01G067800
TaGRAS179	TraesCS3D01G067900

## Sheet: Brachypodium distachyon 
GRAS genes in Brachypodium distachyon
Gene name	Gene ID
BdGRAS1	BRADI1G32070
BdGRAS2	BRADI1G47900
BdGRAS3	BRADI2G45117
BdGRAS4	BRADI1G11090
BdGRAS5	BRADI2G57940
BdGRAS6	BRADI1G49630
BdGRAS7	BRADI4G26520
BdGRAS8	BRADI2G60750
BdGRAS9	BRADI4G43200
BdGRAS10	BRADI1G24310
BdGRAS11	BRADI4G44090
BdGRAS12	BRADI4G18390
BdGRAS13	BRADI1G10330
BdGRAS14	BRADI5G10320
BdGRAS15	BRADI1G36180
BdGRAS16	BRADI3G07160
BdGRAS17	BRADI1G67340
BdGRAS18	BRADI4G24867
BdGRAS19	BRADI4G41880
BdGRAS20	BRADI1G52240
BdGRAS21	BRADI3G50930
BdGRAS22	BRADI1G78230
BdGRAS23	BRADI3G32890
BdGRAS24	BRADI2G13560
BdGRAS25	BRADI2G22010
BdGRAS26	BRADI1G15123
BdGRAS27	BRADI4G43680
BdGRAS28	BRADI1G03620
BdGRAS29	BRADI2G54670
BdGRAS30	BRADI4G09155
BdGRAS31	BRADI4G09235
BdGRAS32	BRADI1G00220
BdGRAS33	BRADI4G03867
BdGRAS34	BRADI4G09160
BdGRAS35	BRADI4G09170
BdGRAS36	BRADI2G52227
BdGRAS37	BRADI4G09197
BdGRAS38	BRADI4G09180
BdGRAS39	BRADI4G09190
BdGRAS40	BRADI5G19190
BdGRAS41	BRADI2G56910
BdGRAS42	BRADI1G25370
BdGRAS43	BRADI1G23350
BdGRAS44	BRADI3G24210
BdGRAS45	BRADI1G23060
BdGRAS46	BRADI1G60140
BdGRAS47	BRADI1G22907
BdGRAS48	BRADI2G20760
